# Supplementary material for: Asymmetric Supercapacitors Using Porous Carbons and Iron Oxide Electrodes Derived from a Single Fe Metal-Organic Framework (MIL-100 (Fe))
Source: Nanomaterials (Basel). 2023 Jun 8;13(12):1824. doi: 10.3390/nano13121824 (PMC10301871; doi:10.3390/nano13121824)
Supplement: Supplementary file 1 [file nanomaterials-13-01824-s001.zip]

Archive with 1 entries (1 files):
- nanomaterials-2401248-supplementary.pdf
